# Supplementary material for: Hexa-Longin domain scaffolds for inter-Rab signalling
Source: Bioinformatics. 2019 Sep 28;36(4):990–3. doi: 10.1093/bioinformatics/btz739 (PMC7703760; doi:10.1093/bioinformatics/btz739)
Supplement: btz739_Supplementary_Data [file btz739_supplementary_data.zip]

Archive with 13 entries (13 files):
- Supp3.png
- Supp4.png
- Supp5.png
- Supp6.png
- Supp7.png
- Supp8.png
- Supp9.png
- Supp10.png
- Supp11.png
- Supp12.png
- SanchezPulidoSupplementaryInfo.pdf
- Supp1.png
- Supp2.png
